# Supplementary material for: Temporal Dynamics of Salmonella enterica subsp. enterica Serovar Agona Isolates From a Recurrent Multistate Outbreak
Source: Front Microbiol. 2020 Mar 23;11:478. doi: 10.3389/fmicb.2020.00478 (PMC7104706; doi:10.3389/fmicb.2020.00478)
Supplement: Supplementary file 2 [file Table_1.xlsx]

## Sheet: Sheet1
Supplementary Table 1: The Table shows the unique differences ( SNPs, amino acid changes, or insertions and deletions) including the positions within the genome and the associated description including gene names for each genome compared to the other two.
	Unique Positions:	codons:amino_acids	description
CFSAN000471	710,112-711,499	Insertion: 1388bp	transposase
	3261136	CGG:R / CAG:Q	Int CDS, apolipoprotein acyltransferase
CFSAN000477
	448527	AAC:N / AAT:N	fusA CDS, eongation factor G
	987,888-989,229	Insertion: 1342bp	transposase
	1403576	Insertion: G	non coding
	1416443	GGT:G / GGC:G	GDP-mannose pyrophosphatase
	1837778	TCT:S / TAT:Y	transporter
	2444915	TGC / TTC	non coding
	2633233	CTT / CCT	non coding
	3422281	GCC:A / ACC:T	protease
	3634281	Deletion: 1338bp	adhesin/invasin protein PagN
	3636386	TAT:I / TAC:V	hypothetical protein
	3808338	CCC / CTC	non coding
	4454325	deletion: 21bp	gene
	4490895	TTC / TAC	non coding
	4512329	GAC:D / GGC:G	fructose-6-phospharte aldolase
CP001138	395232	ACC:G / ACT:S	hslO
	477831	deletion (1bp:C)	16S
	477903	insertion (1bp:T)	16S
	578299	insertion (1bp:A)	non coding
	578332	deletion (1bp:A)	non coding
	988,505-989,842	Insertion (1338)	IS10
	1,306,189-1,307,526	Insertion (1338)	IS10
	2161746	deletion: (1211bp)	hypothetical protein
	3182701	TAA / TTA	tRNA-Lys
	Here we list the fixed SNPs corresponding to important clades of the tree (Figure 2) compared to the reference genome including SNP position in the genome, description of the gene, SNP position in the gene, amino acid change and the substitution type.	CTG / CAG	non coding
	4,304,291-4,305,632	Insertion: (1342)	IS10
