# Supplementary material for: Temporal Dynamics of Salmonella enterica subsp. enterica Serovar Agona Isolates From a Recurrent Multistate Outbreak
Source: Front Microbiol. 2020 Mar 23;11:478. doi: 10.3389/fmicb.2020.00478 (PMC7104706; doi:10.3389/fmicb.2020.00478)
Supplement: Supplementary file 3 [file Table_2.xlsx]

## Sheet: snplist_with_annotations
Supplemental Table2 lists all the SNPs compared to the reference genome including SNP position in the genome, description of the gene, SNP position in the gene, amino acid change and the substitution type.
contig/chromosome	gene_start	gene_end	snp_pos_in_gene	codons:amino_acids	orientation	description	snpPosition	substitutionType
NC_011149	337	2799	1068	AGC:Ser,CGC:Arg	+	Bifunctional aspartokinase/homoserine dehydrogenase 1	1405	nonsynon
NC_011149	5965	7395	1238	GAT:Asp,GAC:Asp	-	Amino-acid carrier protein AlsT	6157	synon
NC_011149	10840	11244	4	CGA:Arg,CAA:Gln	-	hypothetical protein	11240	nonsynon
NC_011149	33366	34370	286	GAT:Asp,GGT:Gly	+	HTH-type transcriptional regulator LeuO	33652	nonsynon
NC_011149	42935	44182	656	CTT:Leu,CTC:Leu	+	hypothetical protein	43591	synon
NC_011149	58943	60145	55	GAC:Asp,GCC:Ala	+	hypothetical protein	58998	nonsynon
NC_011149	90274	91560	1109	CTC:Leu,CTT:Leu	+	Electron transfer flavoprotein-ubiquinone oxidoreductase	91383	synon
NC_011149	125676	127286	837	GAT:Asp,AAT:Asn	-	Sulfate transport system permease protein CysW	126449	nonsynon
NC_011149	142920	143285	311	AAA:Lys,AAG:Lys	+	Cell division protein FtsL	143231	synon
NC_011149	143301	145067	200	GTT:Val,GTC:Val	+	Peptidoglycan synthase FtsI precursor	143501	synon
NC_011149	184309	185733	1260	CTG:Leu,TTG:Leu	+	Dihydrolipoyl dehydrogenase	185569	synon
NC_011149	210684	211610	467	AAG:Lys,AAA:Lys	+	Daunorubicin/doxorubicin resistance ATP-binding protein DrrA	211151	synon
NC_011149	255818	256975	1046	AAC:Asn,AAT:Asn	+	Carbohydrate diacid regulator	256864	synon
NC_011149	264043	264768	518	ATC:Ile,ATT:Ile	+	30S ribosomal protein S2	264561	synon
NC_011149	285765	287906	564	TCG:Ser,GCG:Ala	+	Lysine decarboxylase%2C constitutive	286329	nonsynon
NC_011149	318429	318860	111	ATA:Ile,CTA:Leu	+	hypothetical protein	318540	nonsynon
NC_011149	324863	327373	1174	AGT:Ser,ATT:Ile	+	F1 capsule-anchoring protein precursor	326037	nonsynon
NC_011149	324863	327373	2106	GAC:Asp,AAC:Asn	+	F1 capsule-anchoring protein precursor	326969	nonsynon
NC_011149	362489	363814	858	TCC:Ser,GCC:Ala	-	hypothetical protein	362956	nonsynon
NC_011149	369905	371479	787	AGG:Arg,AAG:Lys	+	Putative cyclic-di-GMP phosphodiesterase AdrB	370692	nonsynon
NC_011149	376690	379857	1322	GGT:Gly,GGC:Gly	-	Efflux pump membrane transporter BepE	378535	synon
NC_011149	379854	381080	1030	GGA:Gly,GAA:Glu	-	Efflux pump periplasmic linker BepF	380050	nonsynon
NC_011149	392962	393972	912	GTT:Val,ATT:Ile	+	Cytochrome bd-II ubiquinol oxidase subunit 2	393874	nonsynon
NC_011149	395478	397568	1793	GCC:Ala,GCT:Ala	+	Ferrichrome-iron receptor precursor	397271	synon
NC_011149	397609	398241	624	TAC:Tyr,CAC:His	-	Threonine efflux protein	397617	nonsynon
NC_011149	398884	400509	1377	CGC:Arg,TGC:Cys	-	Propionate catabolism operon regulatory protein	399132	nonsynon
NC_011149	401785	402954	271	GCC:Ala,GTC:Val	+	2-methylcitrate synthase	402056	nonsynon
NC_011149	404486	406372	1357	AGT:Ser,ACT:Thr	+	Acetyl-coenzyme A synthetase	405843	nonsynon
NC_011149	407963	410935	2159	ACC:Thr,ACT:Thr	+	Pertactin autotransporter precursor	410122	synon
NC_011149	429075	432215	2628	GAC:Asp,TAC:Tyr	-	Nuclease SbcCD subunit C	429587	nonsynon
NC_011149	437487	438857	146	ATT:Ile,ATC:Ile	+	Proline-specific permease ProY	437633	synon
NC_011149	442395	443459	216	GCC:Ala,ACC:Thr	+	S-adenosylmethionine:tRNA ribosyltransferase-isomerase	442611	nonsynon
NC_011149	466856	467665	534	GCG:Ala,ACG:Thr	+	Phosphonoacetaldehyde hydrolase	467390	nonsynon
NC_011149	467762	468352	470	GGA:Gly,GGC:Gly	-	Chaperone protein YajL	467882	synon
NC_011149	496643	497698	416	GCA:Ala,GCG:Ala	-	putative siderophore biosynthesis protein SbnA	497282	synon
NC_011149	536507	538159	6	CTT:Leu,TTT:Phe	+	Trifunctional nucleotide phosphoesterase protein YfkN precursor	536513	nonsynon
NC_011149	544295	545212	564	GCC:Ala,ACC:Thr	-	Modulator of FtsH protease HflK	544648	nonsynon
NC_011149	553985	554815	822	ACC:Thr,CCC:Pro	+	D-methionine-binding lipoprotein MetQ precursor	554807	nonsynon
NC_011149	578900	579967	76	GCC:Ala,GTC:Val	-	N5-carboxyaminoimidazole ribonucleotide synthase	579891	nonsynon
NC_011149	588895	591507	89	TGT:Cys,TGC:Cys	+	Outer membrane usher protein FimD precursor	588984	synon
NC_011149	601436	601858	317	CTG:Leu,CTA:Leu	-	Sensor kinase CusS	601541	synon
NC_011149	631547	632722	218	ATC:Ile,ATT:Ile	+	Isochorismate synthase EntC	631765	synon
NC_011149	635971	636384	232	CAG:Gln,CTG:Leu	+	Proofreading thioesterase EntH	636203	nonsynon
NC_011149	643335	644237	405	ACT:Thr,TCT:Ser	-	putative HTH-type transcriptional regulator YbdO	643832	nonsynon
NC_011149	646546	648111	1110	GCT:Ala,ACT:Thr	+	Alkyl hydroperoxide reductase subunit F	647656	nonsynon
NC_011149	665685	667070	19	CTC:Leu,CAC:His	-	Putative cryptic C4-dicarboxylate transporter DcuD	667051	nonsynon
NC_011149	689825	691753	507	CAA:Gln,TAA:Ter	+	Limonene hydroxylase	690332	nonsynon
NC_011149	704180	705088	200	CAG:Gln,CAA:Gln	-	Glutamate/aspartate periplasmic-binding protein precursor	704888	synon
NC_011149	704180	705088	887	CCG:Pro,CCA:Pro	-	Glutamate/aspartate periplasmic-binding protein precursor	704201	synon
NC_011149	705443	707032	1240	CGG:Arg,CAG:Gln	-	Apolipoprotein N-acyltransferase	705792	nonsynon
NC_011149	711326	712501	875	ACC:Thr,ACT:Thr	+	2-octaprenyl-3-methyl-6-methoxy-1%2C4-benzoquinol hydroxylase	712201	synon
NC_011149	712568	713092	119	CAG:Gln,CAA:Gln	-	hypothetical protein	712973	synon
NC_011149	738313	738798	259	GAC:Asp,GCC:Ala	-	Pyridoxamine 5'-phosphate oxidase	738539	nonsynon
NC_011149	783011	783086	7	TAA:Ter,TTA:Leu	+	tRNA-Lys(ttt)	783018	nonsynon
NC_011149	788593	789138	522	GAA:Glu,AAA:Lys	-	Fumarate hydratase class I%2C anaerobic	788616	nonsynon
NC_011149	790128	791018	522	CTG:Leu,TTG:Leu	+	HTH-type transcriptional regulator CynR	790650	synon
NC_011149	793807	795576	689	TCG:Ser,TCC:Ser	+	Methylmalonyl-CoA carboxyltransferase 5S subunit	794496	synon
NC_011149	793807	795576	797	GCT:Ala,GCC:Ala	+	Methylmalonyl-CoA carboxyltransferase 5S subunit	794604	synon
NC_011149	795589	796890	593	ATT:Ile,ATC:Ile	+	Oxaloacetate decarboxylase beta chain	796182	synon
NC_011149	795589	796890	614	CCG:Pro,CCA:Pro	+	Oxaloacetate decarboxylase beta chain	796203	synon
NC_011149	802032	803180	550	GAT:Asp,GCT:Ala	-	Galactokinase	802630	nonsynon
NC_011149	804240	805256	245	GGC:Gly,GGT:Gly	-	UDP-glucose 4-epimerase	805011	synon
NC_011149	816718	817659	63	CCG:Pro,TCG:Ser	+	Formimidoylglutamase	816781	nonsynon
NC_011149	857268	859490	1636	GGT:Gly,GAT:Asp	-	Moderate conductance mechanosensitive channel YbiO precursor	857854	nonsynon
NC_011149	892233	893435	487	GGA:Gly,GAA:Glu	+	D-alanyl-D-alanine carboxypeptidase DacC precursor	892720	nonsynon
NC_011149	894310	894984	299	ATG:Met,ATA:Ile	-	Putative undecaprenyl-diphosphatase YbjG	894685	nonsynon
NC_011149	902243	902533	283	GAC:Asp,GGC:Gly	+	hypothetical protein	902526	nonsynon
NC_011149	902517	903239	9	ACC:Thr,GCC:Ala	+	Oxygen-insensitive NADPH nitroreductase	902526	nonsynon
NC_011149	903297	904199	229	CTA:Leu,CCA:Pro	+	Ribosomal protein S6 modification protein	903526	nonsynon
NC_011149	903297	904199	493	GAT:Asp,GGT:Gly	+	Ribosomal protein S6 modification protein	903790	nonsynon
NC_011149	906321	907454	1047	CAC:His,TAC:Tyr	+	Spermidine/putrescine import ATP-binding protein PotA	907368	nonsynon
NC_011149	917788	918516	174	TTG:Leu,CTG:Leu	-	Arginine transport ATP-binding protein ArtP	918342	synon
NC_011149	924129	925847	732	CCT:Pro,TCT:Ser	-	Pyruvate dehydrogenase [ubiquinone]	925115	nonsynon
NC_011149	932633	933751	573	GCG:Ala,ACG:Thr	+	Macrolide export protein MacA	933206	nonsynon
NC_011149	943021	943698	161	ACG:Thr,ACA:Thr	-	Isochorismatase family protein	943537	synon
NC_011149	943718	944578	415	GCT:Ala,GGT:Gly	-	Quercetin 2%2C3-dioxygenase	944163	nonsynon
NC_011149	946968	948689	812	GGC:Gly,GGT:Gly	-	putative multidrug resistance ABC transporter ATP-binding/permease protein YheH	947877	synon
NC_011149	981175	982848	79	GTT:Val,GGT:Gly	+	30S ribosomal protein S1	981254	nonsynon
NC_011149	983518	985782	200	GCC:Ala,GCT:Ala	+	ComEC family competence protein	983718	synon
NC_011149	988585	989817	553	TAT:Tyr,TTT:Phe	+	hypothetical protein	989138	nonsynon
NC_011149	1021555	1023462	346	AAC:Asn,AGC:Ser	+	ABC transporter ATP-binding protein uup	1021901	nonsynon
NC_011149	1028045	1029805	1010	CAA:Gln,CAG:Gln	-	Lon protease	1028795	synon
NC_011149	1045102	1045782	205	GGT:Gly,GTT:Val	-	PipA protein	1045577	nonsynon
NC_011149	1046005	1046880	3	ACA:Thr,CCA:Pro	-	Secreted effector protein PipB	1046877	nonsynon
NC_011149	1058211	1059500	502	CCT:Pro,CTT:Leu	+	Homoprotocatechuate catabolism bifunctional isomerase/decarboxylase	1058713	nonsynon
NC_011149	1087756	1088214	458	TAA:Ter,TAG:Ter	-	hypothetical protein	1087756	synon
NC_011149	1089178	1089690	77	ATT:Ile,ATG:Met	-	hypothetical protein	1089613	nonsynon
NC_011149	1111055	1112527	229	GTC:Val,GCC:Ala	-	hypothetical protein	1112298	nonsynon
NC_011149	1111055	1112527	372	GCG:Ala,ACG:Thr	-	hypothetical protein	1112155	nonsynon
NC_011149	1116901	1121067	976	CGT:Arg,CAT:His	+	putative deoxyribonuclease RhsB	1117877	nonsynon
NC_011149	1123595	1124374	50	AGC:Ser,AGA:Arg	-	hypothetical protein	1124324	nonsynon
NC_011149	1131395	1132315	653	CTG:Leu,CTA:Leu	-	putative inner membrane transporter YedA	1131662	synon
NC_011149	1147069	1148751	159	TTA:Leu,CTA:Leu	-	Flagellar M-ring protein	1148592	synon
NC_011149	1154474	1155880	44	CTG:Leu,CTA:Leu	-	Flagellar hook-associated protein 2	1155836	synon
NC_011149	1165697	1166353	347	CGT:Arg,CGC:Arg	+	Response regulator UvrY	1166044	synon
NC_011149	1169152	1169238	69	GTC:Val,TTC:Phe	+	tRNA-Leu(taa)	1169221	nonsynon
NC_011149	1174715	1175212	45	CTG:Leu,TTG:Leu	-	Ferritin-1	1175167	synon
NC_011149	1175452	1175787	34	GCC:Ala,GTC:Val	-	hypothetical protein	1175753	nonsynon
NC_011149	1227019	1227660	560	GTG:Val,GTA:Val	+	KHG/KDPG aldolase	1227579	synon
NC_011149	1237304	1239724	779	CCG:Pro,CCA:Pro	+	E3 ubiquitin-protein ligase sspH2	1238083	synon
NC_011149	1308698	1310242	1080	GCC:Ala,ACC:Thr	-	Cytochrome bd-II ubiquinol oxidase subunit 1	1309162	nonsynon
NC_011149	1316302	1317567	452	CTC:Leu,CTT:Leu	+	hypothetical protein	1316754	synon
NC_011149	1338883	1340280	858	GAT:Asp,TAT:Tyr	+	Nitrate/nitrite transporter NarK	1339741	nonsynon
NC_011149	1350455	1351297	411	CTC:Leu,GTC:Val	-	Formyltetrahydrofolate deformylase	1350886	nonsynon
NC_011149	1357192	1359870	600	GCT:Ala,TCT:Ser	-	Aldehyde-alcohol dehydrogenase	1359270	nonsynon
NC_011149	1406729	1408663	1886	GCG:Ala,GCA:Ala	-	Exoribonuclease 2	1406777	synon
NC_011149	1424203	1425264	618	ATT:Ile,GTT:Val	+	hypothetical protein	1424821	nonsynon
NC_011149	1427665	1428630	165	GCC:Ala,TCC:Ser	+	L-Ala-D/L-Glu epimerase	1427830	nonsynon
NC_011149	1439033	1439878	828	CGC:Arg,TGC:Cys	+	hypothetical protein	1439861	nonsynon
NC_011149	1454887	1455822	769	ACT:Thr,ATT:Ile	-	tRNA 2-thiocytidine biosynthesis protein TtcA	1455053	nonsynon
NC_011149	1456499	1459921	1847	GCG:Ala,GCT:Ala	+	hypothetical protein	1458346	synon
NC_011149	1522036	1523460	1419	GTG:Val,ATG:Met	+	putative HTH-type transcriptional regulator YdcR	1523455	nonsynon
NC_011149	1523596	1525020	463	GCG:Ala,GTG:Val	+	Gamma-aminobutyraldehyde dehydrogenase	1524059	nonsynon
NC_011149	1527778	1530759	1915	ACC:Thr,ATC:Ile	-	Virulence factor SrfB	1528844	nonsynon
NC_011149	1535092	1535757	66	CAA:Gln,TAA:Ter	+	HTH-type transcriptional regulator McbR	1535158	nonsynon
NC_011149	1535824	1537989	472	CGC:Arg,CTC:Leu	-	Fe(3+) dicitrate transport protein FecA precursor	1537517	nonsynon
NC_011149	1539712	1541205	1233	GCC:Ala,TCC:Ser	-	Aromatic amino acid transport protein AroP	1539972	nonsynon
NC_011149	1555069	1555509	401	GAA:Glu,GAG:Glu	-	Glutathione-dependent formaldehyde-activating enzyme	1555108	synon
NC_011149	1578451	1579902	47	GCG:Ala,GCA:Ala	-	Malate-2H(+)/Na(+)-lactate antiporter	1579855	synon
NC_011149	1601637	1603439	1749	ACC:Thr,CCC:Pro	+	Hydrogenase-1 large chain	1603386	nonsynon
NC_011149	1607902	1609020	918	TTC:Phe,CTC:Leu	-	Outer membrane protein C precursor	1608102	nonsynon
NC_011149	1612863	1614251	1214	GCC:Ala,GCT:Ala	-	Succinate semialdehyde dehydrogenase [NAD(P)+] Sad	1613037	synon
NC_011149	1618703	1619602	401	AGT:Ser,AGA:Arg	-	putative amino-acid metabolite efflux pump	1619201	nonsynon
NC_011149	1656760	1658148	1183	AAC:Asn,ACC:Thr	-	NAD(P) transhydrogenase subunit beta	1656965	nonsynon
NC_011149	1667711	1669012	1239	GGC:Gly,AGC:Ser	+	Sensor protein RstB	1668950	nonsynon
NC_011149	1667711	1669012	549	CAC:His,TAC:Tyr	+	Sensor protein RstB	1668260	nonsynon
NC_011149	1669088	1670017	256	CGC:Arg,CTC:Leu	+	hypothetical protein	1669344	nonsynon
NC_011149	1688029	1689534	125	GGC:Gly,GGT:Gly	+	Dipeptide and tripeptide permease A	1688154	synon
NC_011149	1692624	1693280	96	ACC:Thr,CCC:Pro	-	Pyridoxine/pyridoxamine 5'-phosphate oxidase	1693184	nonsynon
NC_011149	1728025	1728453	138	TGG:Trp,AGG:Arg	-	Chaperone protein IpgC	1728315	nonsynon
NC_011149	1736385	1739147	287	GAG:Glu,GAT:Asp	+	Sensor histidine kinase RcsC	1736672	nonsynon
NC_011149	1736385	1739147	917	TTG:Leu,TTT:Phe	+	Sensor histidine kinase RcsC	1737302	nonsynon
NC_011149	1739995	1740723	431	ATC:Ile,ATT:Ile	+	HTH-type transcriptional repressor YcgE	1740426	synon
NC_011149	1749950	1751176	1172	TTG:Leu,TTT:Phe	+	Ribokinase	1751122	nonsynon
NC_011149	1749950	1751176	441	GCT:Ala,ACT:Thr	+	Ribokinase	1750391	nonsynon
NC_011149	1788550	1789383	66	CTG:Leu,TTG:Leu	+	Phosphoenolpyruvate synthase regulatory protein	1788616	synon
NC_011149	1792473	1793186	368	CAG:Gln,CAA:Gln	-	Anti-FlhC(2)FlhD(4) factor YdiV	1792818	synon
NC_011149	1804893	1805207	254	AAT:Asn,AAC:Asn	-	hypothetical protein	1804953	synon
NC_011149	1806358	1807116	14	AAG:Lys,AAA:Lys	-	hypothetical protein	1807102	synon
NC_011149	1813914	1816166	199	GCC:Ala,GTC:Val	+	Catalase HPII	1814113	nonsynon
NC_011149	1819712	1821070	688	GGT:Gly,GAT:Asp	-	N%2CN'-diacetylchitobiose permease IIC component	1820382	nonsynon
NC_011149	1826020	1827363	225	CTC:Leu,TTC:Phe	-	N-succinylarginine dihydrolase	1827138	nonsynon
NC_011149	1844921	1845805	762	ATG:Met,CTG:Leu	+	Putative glucose-6-phosphate 1-epimerase	1845683	nonsynon
NC_011149	1853532	1855025	1188	GAA:Glu,AAA:Lys	+	Putative diguanylate cyclase YeaJ	1854720	nonsynon
NC_011149	1855066	1855593	68	CAG:Gln,CAA:Gln	+	YbaK / prolyl-tRNA synthetases associated domain protein	1855134	synon
NC_011149	1888507	1889757	434	GAG:Glu,GAA:Glu	-	Isocitrate dehydrogenase [NADP]	1889323	synon
NC_011149	1890932	1891393	389	TAT:Tyr,TAC:Tyr	+	Phosphatase NudJ	1891321	synon
NC_011149	1915395	1916360	18	CTC:Leu,ATC:Ile	+	putative L%2CD-transpeptidase YcfS precursor	1915413	nonsynon
NC_011149	1921545	1922369	510	CAT:His,TAT:Tyr	-	Thiamine kinase	1921859	nonsynon
NC_011149	1940137	1940898	474	AAA:Lys,TAA:Ter	-	hypothetical protein	1940424	nonsynon
NC_011149	1946029	1946982	442	CAG:Gln,CTG:Leu	-	Flagellar hook-associated protein 3	1946540	nonsynon
NC_011149	1957085	1957507	4	ACT:Thr,ATT:Ile	+	FlgN protein	1957089	nonsynon
NC_011149	1976165	1977718	1347	CCC:Pro,TCC:Ser	-	Glucans biosynthesis protein G precursor	1976371	nonsynon
NC_011149	2041456	2043216	1645	TCG:Ser,TTG:Leu	-	Arsenical pump-driving ATPase	2041571	nonsynon
NC_011149	2045741	2046172	124	AGT:Ser,AAT:Asn	+	Prophage CP4-57 integrase	2045865	nonsynon
NC_011149	2090559	2091461	533	TAT:Tyr,TAC:Tyr	+	L-threonine kinase	2091092	synon
NC_011149	2096520	2098796	1180	GCG:Ala,GTG:Val	-	Polysulfide reductase chain A precursor	2097616	nonsynon
NC_011149	2108484	2109788	233	GCA:Ala,GCG:Ala	+	Histidinol dehydrogenase	2108717	synon
NC_011149	2126490	2127395	790	TCT:Ser,TAT:Tyr	-	hypothetical protein	2126605	nonsynon
NC_011149	2144886	2146256	504	CCC:Pro,ACC:Thr	-	Phosphomannomutase/phosphoglucomutase	2145752	nonsynon
NC_011149	2149502	2150467	467	CGC:Arg,CGT:Arg	-	GDP-L-fucose synthase	2150000	synon
NC_011149	2173392	2176514	2006	CAG:Gln,CAA:Gln	+	Multidrug resistance protein MdtB	2175398	synon
NC_011149	2176515	2179595	120	GAT:Asp,TAT:Tyr	+	Multidrug resistance protein MdtC	2176635	nonsynon
NC_011149	2176515	2179595	643	CGA:Arg,CAA:Gln	+	Multidrug resistance protein MdtC	2177158	nonsynon
NC_011149	2187440	2188159	147	CAA:Gln,TAA:Ter	+	hypothetical protein	2187587	nonsynon
NC_011149	2236314	2237252	918	ATT:Ile,GTT:Val	-	tRNA-dihydrouridine synthase C	2236334	nonsynon
NC_011149	2304528	2305145	224	AGT:Ser,AGC:Ser	-	Cytochrome c biogenesis ATP-binding export protein CcmA	2304921	synon
NC_011149	2304528	2305145	608	GCA:Ala,GCG:Ala	-	Cytochrome c biogenesis ATP-binding export protein CcmA	2304537	synon
NC_011149	2307199	2307894	309	GAC:Asp,AAC:Asn	-	quinol dehydrogenase periplasmic component	2307585	nonsynon
NC_011149	2314617	2315675	334	CCG:Pro,CTG:Leu	-	Bifunctional transcriptional activator/DNA repair enzyme Ada	2315341	nonsynon
NC_011149	2318791	2321460	1532	CTG:Leu,CTA:Leu	+	Phosphotransferase RcsD	2320323	synon
NC_011149	2344593	2345783	839	GCC:Ala,GCT:Ala	+	Anaerobic glycerol-3-phosphate dehydrogenase subunit C	2345432	synon
NC_011149	2344593	2345783	902	ATG:Met,ATA:Ile	+	Anaerobic glycerol-3-phosphate dehydrogenase subunit C	2345495	nonsynon
NC_011149	2366366	2367124	574	CGC:Arg,CAC:His	-	2-succinyl-6-hydroxy-2%2C4-cyclohexadiene-1-carboxylate synthase	2366550	nonsynon
NC_011149	2367121	2368791	876	CGC:Arg,AGC:Ser	-	2-succinyl-5-enolpyruvyl-6-hydroxy-3-cyclohexene-1-carboxylate synthase	2367915	nonsynon
NC_011149	2375695	2385663	9138	AGC:Ser,GGC:Gly	-	Outer membrane protein IcsA autotransporter precursor	2376525	nonsynon
NC_011149	2396332	2397669	112	GCA:Ala,GTA:Val	-	NADH-quinone oxidoreductase subunit F	2397557	nonsynon
NC_011149	2403676	2404890	447	GAA:Glu,AAA:Lys	+	Glutamate-pyruvate aminotransferase AlaA	2404123	nonsynon
NC_011149	2497301	2498062	179	GAA:Glu,GAG:Glu	+	hypothetical protein	2497480	synon
NC_011149	2512336	2512875	209	AGA:Arg,AGT:Ser	+	Transglycosylase	2512545	nonsynon
NC_011149	2515948	2516781	575	GAG:Glu,GAA:Glu	-	Sulfate transport system permease protein CysT	2516206	synon
NC_011149	2547733	2548308	368	GGT:Gly,GGC:Gly	-	GDP-mannose pyrophosphatase NudK	2547940	synon
NC_011149	2572019	2573482	261	GAC:Asp,TAC:Tyr	+	TPR repeat-containing protein YfgC precursor	2572280	nonsynon
NC_011149	2581056	2582597	1390	GAC:Asp,GTC:Val	+	Exopolyphosphatase	2582446	nonsynon
NC_011149	2613461	2614639	425	GCA:Ala,GCG:Ala	-	Outer membrane protein assembly factor BamB precursor	2614214	synon
NC_011149	2615284	2616558	878	GAA:Glu,GAG:Glu	-	Histidine--tRNA ligase	2615680	synon
NC_011149	2628176	2633116	2775	CAG:Gln,TAG:Ter	-	hypothetical protein	2630341	nonsynon
NC_011149	2636441	2636620	31	CAC:His,CGC:Arg	+	hypothetical protein	2636472	nonsynon
NC_011149	2638278	2638613	111	ATT:Ile,GTT:Val	-	2Fe-2S ferredoxin	2638502	nonsynon
NC_011149	2645802	2646680	278	GCA:Ala,GCG:Ala	+	Alpha/beta hydrolase family protein	2646080	synon
NC_011149	2650729	2651367	465	GAT:Asp,TAT:Tyr	-	hypothetical protein	2650902	nonsynon
NC_011149	2670008	2673895	3759	GTG:Val,ATG:Met	-	Phosphoribosylformylglycinamidine synthase	2670136	nonsynon
NC_011149	2690576	2691055	410	GTG:Val,GTC:Val	-	SoxR reducing system protein RseC	2690645	synon
NC_011149	2728179	2730191	1222	CTG:Leu,CAG:Gln	-	Tail fiber protein	2728969	nonsynon
NC_011149	2730201	2730788	579	GGG:Gly,AGG:Arg	-	hypothetical protein	2730209	nonsynon
NC_011149	2732288	2734255	1838	ATT:Ile,ATC:Ile	-	Phage-related minor tail protein	2732417	synon
NC_011149	2752190	2753098	835	GTC:Val,GAC:Asp	-	L-arabinolactonase	2752263	nonsynon
NC_011149	2754287	2755357	937	TCC:Ser,TAC:Tyr	-	Phospho-2-dehydro-3-deoxyheptonate aldolase%2C Tyr-sensitive	2754420	nonsynon
NC_011149	2813448	2815691	1883	GAA:Glu,GAG:Glu	-	Bacteriophage replication gene A protein (GPA)	2813808	synon
NC_011149	2838057	2838953	864	ACC:Thr,CCC:Pro	+	Mig-14	2838921	nonsynon
NC_011149	2857982	2858308	256	CCC:Pro,CAC:His	+	hypothetical protein	2858238	nonsynon
NC_011149	2883368	2884429	305	CCT:Pro,CCC:Pro	-	recombinase A	2884124	synon
NC_011149	2883368	2884429	884	AAC:Asn,AAT:Asn	-	recombinase A	2883545	synon
NC_011149	2883368	2884429	971	GTA:Val,GTT:Val	-	recombinase A	2883458	synon
NC_011149	2914885	2915802	537	GAG:Glu,AAG:Lys	+	putative periplasmic iron-binding protein precursor	2915422	nonsynon
NC_011149	2918415	2919281	60	GGG:Gly,AGG:Arg	-	Effector protein YopJ	2919221	nonsynon
NC_011149	2919484	2920239	543	GCA:Ala,ACA:Thr	-	hypothetical protein	2919696	nonsynon
NC_011149	2924603	2924845	52	AAG:Lys,ACG:Thr	-	Yop proteins translocation protein F	2924793	nonsynon
NC_011149	2950123	2951811	474	GTG:Val,ATG:Met	-	Outer membrane protein MxiD precursor	2951337	nonsynon
NC_011149	2977171	2977980	403	GAC:Asp,GGC:Gly	-	RNA polymerase sigma factor RpoS	2977577	nonsynon
NC_011149	2977171	2977980	685	GAT:Asp,GTT:Val	-	RNA polymerase sigma factor RpoS	2977295	nonsynon
NC_011149	3006330	3007001	128	ACC:Thr,ACT:Thr	-	7-carboxy-7-deazaguanine synthase	3006873	synon
NC_011149	3016469	3016954	153	GTG:Val,TTG:Leu	+	putative fimbrial-like protein ElfG precursor	3016622	nonsynon
NC_011149	3020308	3022542	2074	GTC:Val,GCC:Ala	-	GTP pyrophosphokinase	3020468	nonsynon
NC_011149	3030665	3032023	901	GGC:Gly,GTC:Val	-	putative glucarate transporter	3031122	nonsynon
NC_011149	3033755	3034084	306	CTA:Leu,TTA:Leu	-	hypothetical protein	3033778	synon
NC_011149	3058785	3060038	1074	TTT:Phe,GTT:Val	-	N-acetylmuramoyl-L-alanine amidase AmiC precursor	3058964	nonsynon
NC_011149	3091504	3092439	80	CTG:Leu,CTA:Leu	+	HTH-type transcriptional regulator CynR	3091584	synon
NC_011149	3092411	3093118	360	GCG:Ala,TCG:Ser	-	Aspartate racemase	3092758	nonsynon
NC_011149	3095003	3095764	170	CGT:Arg,CGC:Arg	-	2-dehydro-3-deoxy-D-gluconate 5-dehydrogenase	3095594	synon
NC_011149	3098388	3099251	288	TTC:Phe,CTC:Leu	-	HTH-type transcriptional activator AllS	3098963	nonsynon
NC_011149	3113116	3113322	88	GTT:Val,GCT:Ala	+	hypothetical protein	3113204	nonsynon
NC_011149	3114577	3115335	323	GTA:Val,GTC:Val	-	Murein hydrolase activator NlpD precursor	3115012	synon
NC_011149	3118951	3120552	1038	ACG:Thr,GCG:Ala	-	Single-stranded-DNA-specific exonuclease RecJ	3119514	nonsynon
NC_011149	3129139	3132012	1508	AAC:Asn,AAG:Lys	-	Glycine dehydrogenase (decarboxylating)	3130504	nonsynon
NC_011149	3163964	3164713	529	CGC:Arg,CAC:His	-	Pyruvate dehydrogenase complex repressor	3164184	nonsynon
NC_011149	3203404	3203778	323	CCC:Pro,CCA:Pro	-	Cupin domain protein	3203455	synon
NC_011149	3205256	3206740	633	GGT:Gly,TGT:Cys	+	Phenylacetaldehyde dehydrogenase	3205889	nonsynon
NC_011149	3210702	3212006	706	GCG:Ala,GTG:Val	-	Hexuronate transporter	3211300	nonsynon
NC_011149	3226770	3227948	701	GCA:Ala,GCT:Ala	-	putative Ni/Fe-hydrogenase 2 b-type cytochrome subunit	3227247	synon
NC_011149	3241687	3242514	392	CTG:Leu,CTT:Leu	+	2%2C5-diketo-D-gluconic acid reductase A	3242079	synon
NC_011149	3245269	3246321	758	GAT:Asp,GAC:Asp	+	hypothetical protein	3246027	synon
NC_011149	3297433	3299178	1494	ACT:Thr,GCT:Ala	+	DNA primase	3298927	nonsynon
NC_011149	3299193	3301175	1796	ACC:Thr,ACT:Thr	+	RNA polymerase sigma factor RpoD	3300989	synon
NC_011149	3299193	3301175	726	GAA:Glu,AAA:Lys	+	RNA polymerase sigma factor RpoD	3299919	nonsynon
NC_011149	3303729	3305297	300	GAG:Glu,TAG:Ter	-	Methyl-accepting chemotaxis protein III	3304997	nonsynon
NC_011149	3324942	3326252	71	GCG:Ala,GCA:Ala	-	Serine dehydratase alpha chain	3326181	synon
NC_011149	3344040	3345311	310	GAA:Glu,GTA:Val	+	D-tagatose-1%2C6-bisphosphate aldolase subunit GatZ	3344350	nonsynon
NC_011149	3347526	3348569	278	CCA:Pro,CCG:Pro	+	Galactitol-1-phosphate 5-dehydrogenase	3347804	synon
NC_011149	3355942	3356259	23	CCC:Pro,CCT:Pro	+	GIY-YIG nuclease superfamily protein	3355965	synon
NC_011149	3369255	3370199	737	AGT:Ser,AGA:Arg	-	tRNA pseudouridine synthase B	3369462	nonsynon
NC_011149	3370821	3373499	1930	ACC:Thr,ATC:Ile	-	Translation initiation factor IF-2	3371569	nonsynon
NC_011149	3401621	3403054	491	AGT:Ser,AGC:Ser	+	RNA polymerase sigma-54 factor	3402112	synon
NC_011149	3426359	3427141	450	GCG:Ala,ACG:Thr	-	HTH-type transcriptional regulator LutR	3426691	nonsynon
NC_011149	3436360	3438129	758	CAT:His,CAC:His	-	Methylmalonyl-CoA carboxyltransferase 5S subunit	3437371	synon
NC_011149	3458209	3458700	268	GAT:Asp,GCT:Ala	-	Rod shape-determining protein MreD	3458432	nonsynon
NC_011149	3474233	3476308	689	CTT:Leu,CTG:Leu	+	Phytochrome-like protein cph2	3474922	synon
NC_011149	3514316	3515500	128	GCT:Ala,GCC:Ala	-	Elongation factor Tu 1	3515372	synon
NC_011149	3515572	3517686	494	AAC:Asn,AAT:Asn	-	Elongation factor G	3517192	synon
NC_011149	3520885	3521703	35	ACT:Thr,ACG:Thr	-	FKBP-type peptidyl-prolyl cis-trans isomerase FkpA precursor	3521668	synon
NC_011149	3570124	3571002	363	AGT:Ser,GGT:Gly	+	33 kDa chaperonin	3570487	nonsynon
NC_011149	3574413	3576032	1088	GCC:Ala,GCT:Ala	+	Phosphoenolpyruvate carboxykinase [ATP]	3575501	synon
NC_011149	3581986	3584304	317	CTG:Leu,CTA:Leu	+	Ferrous iron transport protein B	3582303	synon
NC_011149	3584799	3585713	611	GCT:Ala,GCC:Ala	+	hypothetical protein	3585410	synon
NC_011149	3588251	3589567	34	TTG:Leu,TCG:Ser	+	High-affinity gluconate transporter	3588285	nonsynon
NC_011149	3588251	3589567	784	CCG:Pro,CTG:Leu	+	High-affinity gluconate transporter	3589035	nonsynon
NC_011149	3600739	3602292	615	CTG:Leu,TTG:Leu	-	hypothetical protein	3601677	synon
NC_011149	3604062	3604820	115	GAT:Asp,GCT:Ala	-	Glycerol-3-phosphate regulon repressor	3604705	nonsynon
NC_011149	3662113	3663756	407	CAG:Gln,CAA:Gln	+	Methyl-accepting chemotaxis protein I	3662520	synon
NC_011149	3669105	3670229	744	GGC:Gly,AGC:Ser	-	Inner membrane transport permease YhhJ	3669485	nonsynon
NC_011149	3711162	3714704	3465	GTC:Val,ATC:Ile	-	Cellulose synthase operon protein C precursor	3711239	nonsynon
NC_011149	3718110	3720734	1938	CTG:Leu,TTG:Leu	-	Cellulose synthase catalytic subunit [UDP-forming]	3718796	synon
NC_011149	3720731	3721483	470	CTT:Leu,CTC:Leu	-	Chromosome partitioning protein ParA	3721013	synon
NC_011149	3723688	3725367	730	TCG:Ser,TTG:Leu	+	hypothetical protein	3724418	nonsynon
NC_011149	3747716	3750049	854	ACG:Thr,ACA:Thr	-	Biotin sulfoxide reductase	3749195	synon
NC_011149	3800753	3805171	1235	ATC:Ile,ATA:Ile	+	Adhesin YadA precursor	3801988	synon
NC_011149	3800753	3805171	1430	GCC:Ala,GCT:Ala	+	Adhesin YadA precursor	3802183	synon
NC_011149	3811014	3812210	987	GCG:Ala,ACG:Thr	+	Mandelate racemase	3812001	nonsynon
NC_011149	3812284	3813594	1232	ATG:Met,ATA:Ile	+	putative glucarate transporter	3813516	nonsynon
NC_011149	3813677	3814498	17	CTG:Leu,CTA:Leu	-	Serine acetyltransferase	3814481	synon
NC_011149	3820912	3821946	647	TTC:Phe,TTT:Phe	-	putative glycosyltransferase EpsJ	3821299	synon
NC_011149	3828930	3830075	854	CAG:Gln,CAT:His	-	Spore coat protein SA	3829221	nonsynon
NC_011149	3830175	3830984	636	GAG:Glu,AAG:Lys	-	lipopolysaccharide core biosynthesis protein	3830348	nonsynon
NC_011149	3856248	3858329	1302	ATG:Met,CTG:Leu	+	ATP-dependent DNA helicase RecG	3857550	nonsynon
NC_011149	3915731	3916744	703	ACG:Thr,ATG:Met	-	hypothetical protein	3916041	nonsynon
NC_011149	3920418	3922106	109	GGT:Gly,GTT:Val	-	Acetolactate synthase isozyme 1 large subunit	3921997	nonsynon
NC_011149	3956042	3957064	329	CCA:Pro,CCC:Pro	-	hypothetical protein	3956735	synon
NC_011149	3959549	3961963	1472	CAT:His,CAC:His	-	DNA gyrase subunit B	3960491	synon
NC_011149	3981253	3982293	1029	GCG:Ala,ACG:Thr	-	Phosphate-binding protein PstS precursor	3981264	nonsynon
NC_011149	3994101	3995642	230	GGT:Gly,GGG:Gly	-	ATP synthase subunit alpha	3995412	synon
NC_011149	4012274	4013164	466	GGC:Gly,GAC:Asp	+	D-ribose-binding periplasmic protein precursor	4012740	nonsynon
NC_011149	4014239	4015228	599	GCG:Ala,GCA:Ala	+	Ribose operon repressor	4014838	synon
NC_011149	4029777	4031627	1055	GTA:Val,GTG:Val	+	Dihydroxy-acid dehydratase	4030832	synon
NC_011149	4072012	4072836	490	GTT:Val,GCT:Ala	+	Diaminopimelate epimerase	4072502	nonsynon
NC_011149	4100498	4101046	117	CGG:Arg,AGG:Arg	+	Sec-independent protein translocase protein TatB	4100615	synon
NC_011149	4130731	4132104	722	AAC:Asn,AAT:Asn	+	Oxygen-independent coproporphyrinogen-III oxidase	4131453	synon
NC_011149	4144570	4145262	102	GAC:Asp,TAC:Tyr	-	Porin OmpL precursor	4145160	nonsynon
NC_011149	4154478	4155374	878	ACC:Thr,ACT:Thr	-	3-hydroxyisobutyrate dehydrogenase	4154496	synon
NC_011149	4157463	4158062	577	TAT:Tyr,TGT:Cys	+	Alpha-D-glucose-1-phosphate phosphatase YihX	4158040	nonsynon
NC_011149	4186435	4187283	281	TTG:Leu,TTA:Leu	+	HTH-type transcriptional activator RhaR	4186716	synon
NC_011149	4237265	4239697	996	GCG:Ala,CCG:Pro	+	Bifunctional aspartokinase/homoserine dehydrogenase 2	4238261	nonsynon
NC_011149	4239813	4240670	640	CAC:His,CGC:Arg	-	Small-conductance mechanosensitive channel	4240030	nonsynon
NC_011149	4250207	4250869	307	GAC:Asp,GGC:Gly	-	Fructose-6-phosphate aldolase 2	4250562	nonsynon
NC_011149	4252121	4253854	614	TAC:Tyr,TAT:Tyr	-	Phosphoethanolamine transferase CptA	4253240	synon
NC_011149	4308028	4309353	555	AGC:Ser,GCG:Ala,GGC:Gly	+	Transcriptional regulatory protein ZraR	4308583	nonsynon
NC_011149	4310655	4312244	174	GGT:Gly,AGT:Ser	-	Bifunctional purine biosynthesis protein PurH	4312070	nonsynon
NC_011149	4320022	4321623	938	CGC:Arg,CGT:Arg	+	Malate synthase A	4320960	synon
NC_011149	4331918	4333549	522	GCG:Ala,ACG:Thr	+	Na+/Pi-cotransporter	4332440	nonsynon
NC_011149	4335108	4335977	259	CGA:Arg,CAA:Gln	+	Ribosomal large subunit pseudouridine synthase F	4335367	nonsynon
NC_011149	4392258	4392701	76	GTC:Val,GCC:Ala	-	hypothetical protein	4392625	nonsynon
NC_011149	4399494	4400813	287	ATA:Ile,ATG:Met	+	Outer membrane protein TolC precursor	4399781	nonsynon
NC_011149	4399494	4400813	92	GTT:Val,GTG:Val	+	Outer membrane protein TolC precursor	4399586	synon
NC_011149	4424768	4425436	432	CAA:Gln,TAA:Ter	+	Disulfide-bond oxidoreductase YfcG	4425200	nonsynon
NC_011149	4463310	4464242	4	AGT:Ser,AAT:Asn	-	Melibiose operon regulatory protein	4464238	nonsynon
NC_011149	4467478	4469124	827	CTG:Leu,CTA:Leu	-	Fumarate hydratase class I%2C anaerobic	4468297	synon
NC_011149	4474012	4476441	1192	GCG:Ala,GTG:Val	+	Dimethyl sulfoxide reductase DmsA precursor	4475204	nonsynon
NC_011149	4500182	4501885	890	GGA:Gly,GGG:Gly	-	Thiol:disulfide interchange protein DsbD precursor	4500995	synon
NC_011149	4516764	4518554	1257	ACC:Thr,GCC:Ala	-	Fumarate reductase flavoprotein subunit	4517297	nonsynon
NC_011149	4554047	4554796	585	GAG:Glu,AAG:Lys	+	esterase	4554632	nonsynon
NC_011149	4580115	4583894	1609	GAG:Glu,GCG:Ala	+	Translocation and assembly module TamB	4581724	nonsynon
NC_011149	4584295	4585503	401	GCG:Ala,GCT:Ala	-	putative sulfoacetate transporter SauU	4585102	synon
NC_011149	4593649	4595085	318	CTT:Leu,TTT:Phe	+	D-xylose-proton symporter	4593967	nonsynon
NC_011149	4596271	4597776	425	GTT:Val,GTA:Val	-	Methylmalonate-semialdehyde dehydrogenase [acylating]	4597351	synon
NC_011149	4601347	4602690	256	GCG:Ala,GTG:Val	+	O-Glycosyl hydrolase family 30	4601603	nonsynon
NC_011149	4612573	4613457	417	CGA:Arg,TGA:Ter	+	Xylose isomerase-like TIM barrel	4612990	nonsynon
NC_011149	4624575	4625039	80	GTA:Val,GTG:Val	-	Pyruvate formate-lyase 1-activating enzyme	4624959	synon
NC_011149	4632392	4635100	1202	GAG:Glu,GAT:Asp	+	Magnesium-transporting ATPase%2C P-type 1	4633594	nonsynon
NC_011149	4632392	4635100	675	GTC:Val,ATC:Ile	+	Magnesium-transporting ATPase%2C P-type 1	4633067	nonsynon
NC_011149	4647106	4647594	438	ACT:Thr,CCT:Pro	-	hypothetical protein	4647156	nonsynon
NC_011149	4649729	4652584	1981	TGC:Cys,TAC:Tyr	-	Valine--tRNA ligase	4650603	nonsynon
NC_011149	4709547	4710263	616	GAA:Glu,GGA:Gly	-	putative transcriptional regulatory protein YeeN	4709647	nonsynon
NC_011149	4721814	4722986	401	ACG:Thr,ACT:Thr	-	Isoaspartyl dipeptidase	4722585	synon
NC_011149	4739099	4739284	183	TAA:Ter,CAA:Gln	+	Methyl-accepting chemotaxis protein I	4739282	nonsynon
NC_011149	4740929	4743220	2185	GCG:Ala,GTG:Val	-	phosphoglycerol transferase I	4741035	nonsynon
NC_011149	4745394	4745867	194	ATG:Met,ATA:Ile	-	hypothetical protein	4745673	nonsynon
NC_011149	4747347	4748072	7	CCA:Pro,CTA:Leu	+	Putative transcription factor YjjQ	4747354	nonsynon
NC_011149	4773691	4774335	343	CTG:Leu,CGG:Arg	-	hypothetical protein	4773992	nonsynon
NC_011149	4790740	4793277	2320	GTT:Val,GCT:Ala	-	Outer membrane usher protein FimD precursor	4790957	nonsynon
NC_011149	4790740	4793277	359	GGG:Gly,GGA:Gly	-	Outer membrane usher protein FimD precursor	4792918	synon
not in gene	not in gene	not in gene	not in gene	not in gene	not in gene	not in gene	23198	not in gene
not in gene	not in gene	not in gene	not in gene	not in gene	not in gene	not in gene	75193	not in gene
not in gene	not in gene	not in gene	not in gene	not in gene	not in gene	not in gene	75282	not in gene
not in gene	not in gene	not in gene	not in gene	not in gene	not in gene	not in gene	157253	not in gene
not in gene	not in gene	not in gene	not in gene	not in gene	not in gene	not in gene	186010	not in gene
not in gene	not in gene	not in gene	not in gene	not in gene	not in gene	not in gene	298677	not in gene
not in gene	not in gene	not in gene	not in gene	not in gene	not in gene	not in gene	299162	not in gene
not in gene	not in gene	not in gene	not in gene	not in gene	not in gene	not in gene	321190	not in gene
not in gene	not in gene	not in gene	not in gene	not in gene	not in gene	not in gene	329204	not in gene
not in gene	not in gene	not in gene	not in gene	not in gene	not in gene	not in gene	345758	not in gene
not in gene	not in gene	not in gene	not in gene	not in gene	not in gene	not in gene	347125	not in gene
not in gene	not in gene	not in gene	not in gene	not in gene	not in gene	not in gene	412909	not in gene
not in gene	not in gene	not in gene	not in gene	not in gene	not in gene	not in gene	520648	not in gene
not in gene	not in gene	not in gene	not in gene	not in gene	not in gene	not in gene	560319	not in gene
not in gene	not in gene	not in gene	not in gene	not in gene	not in gene	not in gene	645374	not in gene
not in gene	not in gene	not in gene	not in gene	not in gene	not in gene	not in gene	662951	not in gene
not in gene	not in gene	not in gene	not in gene	not in gene	not in gene	not in gene	681002	not in gene
not in gene	not in gene	not in gene	not in gene	not in gene	not in gene	not in gene	688777	not in gene
not in gene	not in gene	not in gene	not in gene	not in gene	not in gene	not in gene	772424	not in gene
not in gene	not in gene	not in gene	not in gene	not in gene	not in gene	not in gene	773608	not in gene
not in gene	not in gene	not in gene	not in gene	not in gene	not in gene	not in gene	782921	not in gene
not in gene	not in gene	not in gene	not in gene	not in gene	not in gene	not in gene	844480	not in gene
not in gene	not in gene	not in gene	not in gene	not in gene	not in gene	not in gene	867094	not in gene
not in gene	not in gene	not in gene	not in gene	not in gene	not in gene	not in gene	892158	not in gene
not in gene	not in gene	not in gene	not in gene	not in gene	not in gene	not in gene	932558	not in gene
not in gene	not in gene	not in gene	not in gene	not in gene	not in gene	not in gene	951969	not in gene
not in gene	not in gene	not in gene	not in gene	not in gene	not in gene	not in gene	1058065	not in gene
not in gene	not in gene	not in gene	not in gene	not in gene	not in gene	not in gene	1113505	not in gene
not in gene	not in gene	not in gene	not in gene	not in gene	not in gene	not in gene	1137935	not in gene
not in gene	not in gene	not in gene	not in gene	not in gene	not in gene	not in gene	1164072	not in gene
not in gene	not in gene	not in gene	not in gene	not in gene	not in gene	not in gene	1165320	not in gene
not in gene	not in gene	not in gene	not in gene	not in gene	not in gene	not in gene	1248718	not in gene
not in gene	not in gene	not in gene	not in gene	not in gene	not in gene	not in gene	1316103	not in gene
not in gene	not in gene	not in gene	not in gene	not in gene	not in gene	not in gene	1321042	not in gene
not in gene	not in gene	not in gene	not in gene	not in gene	not in gene	not in gene	1333696	not in gene
not in gene	not in gene	not in gene	not in gene	not in gene	not in gene	not in gene	1403226	not in gene
not in gene	not in gene	not in gene	not in gene	not in gene	not in gene	not in gene	1404099	not in gene
not in gene	not in gene	not in gene	not in gene	not in gene	not in gene	not in gene	1432204	not in gene
not in gene	not in gene	not in gene	not in gene	not in gene	not in gene	not in gene	1448886	not in gene
not in gene	not in gene	not in gene	not in gene	not in gene	not in gene	not in gene	1522014	not in gene
not in gene	not in gene	not in gene	not in gene	not in gene	not in gene	not in gene	1595694	not in gene
not in gene	not in gene	not in gene	not in gene	not in gene	not in gene	not in gene	1793266	not in gene
not in gene	not in gene	not in gene	not in gene	not in gene	not in gene	not in gene	1793969	not in gene
not in gene	not in gene	not in gene	not in gene	not in gene	not in gene	not in gene	1831224	not in gene
not in gene	not in gene	not in gene	not in gene	not in gene	not in gene	not in gene	1863800	not in gene
not in gene	not in gene	not in gene	not in gene	not in gene	not in gene	not in gene	1874422	not in gene
not in gene	not in gene	not in gene	not in gene	not in gene	not in gene	not in gene	1879863	not in gene
not in gene	not in gene	not in gene	not in gene	not in gene	not in gene	not in gene	1879864	not in gene
not in gene	not in gene	not in gene	not in gene	not in gene	not in gene	not in gene	1989379	not in gene
not in gene	not in gene	not in gene	not in gene	not in gene	not in gene	not in gene	2008704	not in gene
not in gene	not in gene	not in gene	not in gene	not in gene	not in gene	not in gene	2008801	not in gene
not in gene	not in gene	not in gene	not in gene	not in gene	not in gene	not in gene	2012412	not in gene
not in gene	not in gene	not in gene	not in gene	not in gene	not in gene	not in gene	2013267	not in gene
not in gene	not in gene	not in gene	not in gene	not in gene	not in gene	not in gene	2027799	not in gene
not in gene	not in gene	not in gene	not in gene	not in gene	not in gene	not in gene	2075795	not in gene
not in gene	not in gene	not in gene	not in gene	not in gene	not in gene	not in gene	2095123	not in gene
not in gene	not in gene	not in gene	not in gene	not in gene	not in gene	not in gene	2233548	not in gene
not in gene	not in gene	not in gene	not in gene	not in gene	not in gene	not in gene	2287720	not in gene
not in gene	not in gene	not in gene	not in gene	not in gene	not in gene	not in gene	2337965	not in gene
not in gene	not in gene	not in gene	not in gene	not in gene	not in gene	not in gene	2338915	not in gene
not in gene	not in gene	not in gene	not in gene	not in gene	not in gene	not in gene	2370177	not in gene
not in gene	not in gene	not in gene	not in gene	not in gene	not in gene	not in gene	2463628	not in gene
not in gene	not in gene	not in gene	not in gene	not in gene	not in gene	not in gene	2557413	not in gene
not in gene	not in gene	not in gene	not in gene	not in gene	not in gene	not in gene	2635358	not in gene
not in gene	not in gene	not in gene	not in gene	not in gene	not in gene	not in gene	2659521	not in gene
not in gene	not in gene	not in gene	not in gene	not in gene	not in gene	not in gene	2660056	not in gene
not in gene	not in gene	not in gene	not in gene	not in gene	not in gene	not in gene	2713478	not in gene
not in gene	not in gene	not in gene	not in gene	not in gene	not in gene	not in gene	2721491	not in gene
not in gene	not in gene	not in gene	not in gene	not in gene	not in gene	not in gene	2750847	not in gene
not in gene	not in gene	not in gene	not in gene	not in gene	not in gene	not in gene	2834360	not in gene
not in gene	not in gene	not in gene	not in gene	not in gene	not in gene	not in gene	2869609	not in gene
not in gene	not in gene	not in gene	not in gene	not in gene	not in gene	not in gene	2952869	not in gene
not in gene	not in gene	not in gene	not in gene	not in gene	not in gene	not in gene	3011398	not in gene
not in gene	not in gene	not in gene	not in gene	not in gene	not in gene	not in gene	3011590	not in gene
not in gene	not in gene	not in gene	not in gene	not in gene	not in gene	not in gene	3110477	not in gene
not in gene	not in gene	not in gene	not in gene	not in gene	not in gene	not in gene	3110826	not in gene
not in gene	not in gene	not in gene	not in gene	not in gene	not in gene	not in gene	3112563	not in gene
not in gene	not in gene	not in gene	not in gene	not in gene	not in gene	not in gene	3141740	not in gene
not in gene	not in gene	not in gene	not in gene	not in gene	not in gene	not in gene	3244286	not in gene
not in gene	not in gene	not in gene	not in gene	not in gene	not in gene	not in gene	3252931	not in gene
not in gene	not in gene	not in gene	not in gene	not in gene	not in gene	not in gene	3252932	not in gene
not in gene	not in gene	not in gene	not in gene	not in gene	not in gene	not in gene	3295532	not in gene
not in gene	not in gene	not in gene	not in gene	not in gene	not in gene	not in gene	3307488	not in gene
not in gene	not in gene	not in gene	not in gene	not in gene	not in gene	not in gene	3337330	not in gene
not in gene	not in gene	not in gene	not in gene	not in gene	not in gene	not in gene	3487817	not in gene
not in gene	not in gene	not in gene	not in gene	not in gene	not in gene	not in gene	3512592	not in gene
not in gene	not in gene	not in gene	not in gene	not in gene	not in gene	not in gene	3708861	not in gene
not in gene	not in gene	not in gene	not in gene	not in gene	not in gene	not in gene	3736385	not in gene
not in gene	not in gene	not in gene	not in gene	not in gene	not in gene	not in gene	3770409	not in gene
not in gene	not in gene	not in gene	not in gene	not in gene	not in gene	not in gene	3773308	not in gene
not in gene	not in gene	not in gene	not in gene	not in gene	not in gene	not in gene	3794454	not in gene
not in gene	not in gene	not in gene	not in gene	not in gene	not in gene	not in gene	3794530	not in gene
not in gene	not in gene	not in gene	not in gene	not in gene	not in gene	not in gene	3799071	not in gene
not in gene	not in gene	not in gene	not in gene	not in gene	not in gene	not in gene	3835032	not in gene
not in gene	not in gene	not in gene	not in gene	not in gene	not in gene	not in gene	3849883	not in gene
not in gene	not in gene	not in gene	not in gene	not in gene	not in gene	not in gene	4019766	not in gene
not in gene	not in gene	not in gene	not in gene	not in gene	not in gene	not in gene	4019936	not in gene
not in gene	not in gene	not in gene	not in gene	not in gene	not in gene	not in gene	4118544	not in gene
not in gene	not in gene	not in gene	not in gene	not in gene	not in gene	not in gene	4188677	not in gene
not in gene	not in gene	not in gene	not in gene	not in gene	not in gene	not in gene	4271996	not in gene
not in gene	not in gene	not in gene	not in gene	not in gene	not in gene	not in gene	4274819	not in gene
not in gene	not in gene	not in gene	not in gene	not in gene	not in gene	not in gene	4315379	not in gene
not in gene	not in gene	not in gene	not in gene	not in gene	not in gene	not in gene	4338312	not in gene
not in gene	not in gene	not in gene	not in gene	not in gene	not in gene	not in gene	4359708	not in gene
not in gene	not in gene	not in gene	not in gene	not in gene	not in gene	not in gene	4361720	not in gene
not in gene	not in gene	not in gene	not in gene	not in gene	not in gene	not in gene	4427196	not in gene
not in gene	not in gene	not in gene	not in gene	not in gene	not in gene	not in gene	4548386	not in gene
not in gene	not in gene	not in gene	not in gene	not in gene	not in gene	not in gene	4593541	not in gene
not in gene	not in gene	not in gene	not in gene	not in gene	not in gene	not in gene	4631009	not in gene
not in gene	not in gene	not in gene	not in gene	not in gene	not in gene	not in gene	4707371	not in gene
not in gene	not in gene	not in gene	not in gene	not in gene	not in gene	not in gene	4724542	not in gene
not in gene	not in gene	not in gene	not in gene	not in gene	not in gene	not in gene	4736531	not in gene

## Sheet: fixed_SNPs_with_annotations
Here we list the fixed SNPs corresponding to important clades of the tree (Figure 2) compared to the reference genome including SNP position in the genome, description of the gene, SNP position in the gene, amino acid change and the substitution type.
clade	snpPosition	contig/chromosome	gene_start	gene_end	snp_pos_in_gene	codons:amino_acids	orientation	description	substitutionType
output_2003_1998group	143501	NC_011149	143301	145067	200	GTT:Val,GTC:Val	+	Peptidoglycan synthase FtsI precursor	synon
output_2003_1998group	2108717	NC_011149	2108484	2109788	233	GCA:Ala,GCG:Ala	+	Histidinol dehydrogenase	synon
output_2003_1998group	2516206	NC_011149	2515948	2516781	575	GAG:Glu,GAA:Glu	-	Sulfate transport system permease protein CysT	synon
output_2003_1998group	4240030	NC_011149	4239813	4240670	640	CAC:His,CGC:Arg	-	Small-conductance mechanosensitive channel	nonsynon
output_OutbreakGroup	520648	not in gene	not in gene	not in gene	not in gene	not in gene	not in gene	not in gene	not in gene
output_OutbreakGroup	681002	not in gene	not in gene	not in gene	not in gene	not in gene	not in gene	not in gene	not in gene
output_OutbreakGroup	1046877	NC_011149	1046005	1046880	3	ACA:Thr,CCA:Pro	-	Secreted effector protein PipB	nonsynon
output_OutbreakGroup	1112155	NC_011149	1111055	1112527	372	GCG:Ala,ACG:Thr	-	hypothetical protein	nonsynon
output_OutbreakGroup	1316103	not in gene	not in gene	not in gene	not in gene	not in gene	not in gene	not in gene	not in gene
output_OutbreakGroup	1427830	NC_011149	1427665	1428630	165	GCC:Ala,TCC:Ser	+	L-Ala-D/L-Glu epimerase	nonsynon
output_OutbreakGroup	2045865	NC_011149	2045741	2046172	124	AGT:Ser,AAT:Asn	+	Prophage CP4-57 integrase	nonsynon
output_OutbreakGroup	2097616	NC_011149	2096520	2098796	1180	GCG:Ala,GTG:Val	-	Polysulfide reductase chain A precursor	nonsynon
output_OutbreakGroup	2813808	NC_011149	2813448	2815691	1883	GAA:Glu,GAG:Glu	-	Bacteriophage replication gene A protein (GPA)	synon
output_OutbreakGroup	3246027	NC_011149	3245269	3246321	758	GAT:Asp,GAC:Asp	+	hypothetical protein	synon
output_OutbreakGroup	3252931	not in gene	not in gene	not in gene	not in gene	not in gene	not in gene	not in gene	not in gene
output_OutbreakGroup	3437371	NC_011149	3436360	3438129	758	CAT:His,CAC:His	-	Methylmalonyl-CoA carboxyltransferase 5S subunit	synon
output_OutbreakGroup	3724418	NC_011149	3723688	3725367	730	TCG:Ser,TTG:Leu	+	hypothetical protein	nonsynon
output_OutbreakGroup	3830348	NC_011149	3830175	3830984	636	GAG:Glu,AAG:Lys	-	lipopolysaccharide core biosynthesis protein	nonsynon
output_OutbreakGroup	3849883	not in gene	not in gene	not in gene	not in gene	not in gene	not in gene	not in gene	not in gene
output_OutbreakGroup	4238261	NC_011149	4237265	4239697	996	GCG:Ala,CCG:Pro	+	Bifunctional aspartokinase/homoserine dehydrogenase 2	nonsynon
output_OutbreakGroup	4338312	not in gene	not in gene	not in gene	not in gene	not in gene	not in gene	not in gene	not in gene
output_OutbreakGroup	4612990	NC_011149	4612573	4613457	417	CGA:Arg,TGA:Ter	+	Xylose isomerase-like TIM barrel	nonsynon
output_OutbreakGroup	4736531	not in gene	not in gene	not in gene	not in gene	not in gene	not in gene	not in gene	not in gene
output_2008group	326969	NC_011149	324863	327373	2106	GAC:Asp,AAC:Asn	+	F1 capsule-anchoring protein precursor	nonsynon
output_2008group	1321042	not in gene	not in gene	not in gene	not in gene	not in gene	not in gene	not in gene	not in gene
output_2008group	1458346	NC_011149	1456499	1459921	1847	GCG:Ala,GCT:Ala	+	hypothetical protein	synon
